# Supplementary material for: State-of-the-Art Review: Technical and Imaging Considerations in Hybrid Transcatheter and Minimally Invasive Left Ventricular Reconstruction for Ischemic Heart Failure
Source: J Clin Med. 2022 Aug 18;11(16):4831. doi: 10.3390/jcm11164831 (PMC9409787; doi:10.3390/jcm11164831)
Supplement: Supplementary file 1 [file jcm-11-04831-s001.zip]

Archive with 1 entries (1 files):
- jcm-1799654-supplementary.pdf
